# Supplementary material for: Construction of a ceRNA Network and Comprehensive Analysis of lncRNA in Hepatocellular Carcinoma
Source: Genes (Basel). 2022 Apr 28;13(5):785. doi: 10.3390/genes13050785 (PMC9141944; doi:10.3390/genes13050785)
Supplement: Supplementary file 1 [file genes-13-00785-s001.zip]

Archive with 1 entries (1 files):
- genes-1665875-supplementary.pdf
